# Supplementary material for: Extended-spectrum ß-lactamase-producing Escherichia coli among humans, chickens and poultry environments in Abuja, Nigeria
Source: One Health Outlook. 2020 May 27;2:8. doi: 10.1186/s42522-020-00014-7 (PMC7993457; doi:10.1186/s42522-020-00014-7)
Supplement: Supplementary file 1 — Additional file 1. [file 42522_2020_14_MOESM1_ESM.xlsx]

## Sheet: Meta data_ESBL-EC
s/n	Sample Name	SRA number	Genus	species	Year	Month	Day	Location	Isolation Source	Latitude	Longitude	TetA	TetB	Sul 1	Sul 2	Sul 3	TEM-1	Class1 integrons_dfrA14	dfrA12	dfrA17	dfrA1	dfrA21	qnrS	qnrB	Mcr_1	OXA	CTX-M	mdf(A)	mph(A)	aph(3")-1b	aph(6)1d	aadA1	aac(3)11d	aadA5	floR	catA1	catB	cmlA1	AAR-3
1	MA_003	SRS5225591	Escherichia	coli	2018	12	3	Market	Poultry Litter	9.02643	7.49091	Yes	No	No	Yes	No	Yes	Yes	No	No	No	No	No	No	No	No	No	Yes	No	Yes	Yes	No	No	No	No	No	No	No	No
2	MA_010	SRS5227981	Escherichia	coli	2018	12	3	Market	Poultry Fecal	9.02655	7.49099	Yes	No	No	Yes	No	Yes	Yes	No	No	Yes	No	Yes	No	No	No	No	Yes	Yes	Yes	Yes	Yes	No	No	No	No	No	No	No
3	MA_013	SRS5225592	Escherichia	coli	2018	12	3	Market	Poultry Fecal	9.02646	7.49062	Yes	No	No	No	No	Yes	No	No	Yes	No	No	Yes	No	No	No	No	Yes	No	No	No	No	Yes	Yes	No	No	No	No	No
4	MA_019	SRS5226103	Escherichia	coli	2018	12	4	Market	Poultry Fecal	9.00672	7.45564	Yes	No	No	Yes	No	Yes	Yes	No	No	No	No	Yes	Yes	No	No	No	Yes	No	Yes	Yes	No	No	No	No	No	No	No	No
5	MA_032	SRS5225588	Escherichia	coli	2018	12	4	Market	Poultry Fecal	9.00672	7.45564	Yes	No	No	No	No	Yes	No	No	No	No	No	No	No	No	No	No	Yes	No	No	No	No	No	No	No	No	No	No	No
6	MA_049	SRS5372920	Escherichia	coli	2018	12	3	Market	Poultry Water	9.02643	7.4907	Yes	No	No	Yes	No	Yes	Yes	No	No	No	No	Yes	Yes	Yes	No	No	Yes	No	No	Yes	No	Yes	No	Yes	No	No	No	No
7	MA_067	SRS5372941	Escherichia	coli	2019	1	4	Market	Human Stool	9.06705	7.46717	No	No	No	No	No	Yes	No	No	No	No	No	Yes	No	No	No	No	No	No	No	No	No	No	No	No	No	No	No	No
8	MA_069	SRS5372914	Escherichia	coli	2019	1	4	Market	Human Stool	9.0641	7.44515	No	No	No	No	No	Yes	Yes	No	No	No	No	No	No	No	No	No	Yes	No	Yes	Yes	No	No	No	No	No	No	No	No
9	MA_072	SRS5372917	Escherichia	coli	2019	1	4	Market	Poultry Liver	9.0641	7.4452	Yes	No	No	Yes	No	Yes	Yes	No	No	No	No	Yes	No	No	No	No	Yes	No	Yes	Yes	No	Yes	No	Yes	No	No	No	No
10	MA_081	SRS5405211	Escherichia	coli	2019	1	11	Market	Poultry Litter	9.02507	7.56747	Yes	No	No	Yes	No	Yes	Yes	No	No	No	No	Yes	No	No	No	No	Yes	No	Yes	Yes	No	Yes	No	No	No	No	No	No
11	MA_091	SRS5635004	Escherichia	coli	2019	1	12	Market	Human Stool	9.02496	7.56754	Yes	No	No	Yes	No	Yes	Yes	No	No	No	No	Yes	No	No	No	No	Yes	No	Yes	Yes	No	No	No	No	No	No	No	No
12	MA_105	SRS5405862	Escherichia	coli	2019	1	21	Farm	Human Stool	8.98997	7.57397	No	No	Yes	Yes	No	No	No	No	No	No	Yes	No	No	No	Yes	No	Yes	No	Yes	Yes	No	No	No	No	Yes	No	No	No
13	MA_120	SRS5405858	Escherichia	coli	2019	1	21	Farm	Poultry Litter	8.90588	7.56513	No	Yes	No	Yes	No	Yes	Yes	No	No	No	No	No	No	No	No	No	Yes	No	Yes	Yes	No	No	No	No	No	No	No	No
14	MA_124	SRS5423960	Escherichia	coli	2019	1	22	Farm	Human Stool	9.00491	7.57537	Yes	No	No	Yes	No	Yes	Yes	No	No	No	No	Yes	No	No	No	No	Yes	No	No	No	No	No	No	No	No	No	No	No
15	MA_136	SRS5635000	Escherichia	coli	2019	2	3	Market	Human Stool	8.9996	7.4742	Yes	No	No	Yes	No	Yes	Yes	No	No	No	No	Yes	No	No	No	No	Yes	No	Yes	Yes	No	No	No	No	No	No	No	No
16	MA_138	SRS5635005	Escherichia	coli	2019	2	4	Market	Human Stool	8.84829	7.59688	Yes	No	Yes	Yes	No	Yes	No	No	No	Yes	No	No	No	No	No	No	Yes	No	Yes	Yes	Yes	No	No	No	No	No	No	No
17	MA_140	SRS5637204	Escherichia	coli	2019	2	4	Market	Poultry Fecal	8.84829	7.59688	No	Yes	Yes	Yes	No	Yes	No	No	Yes	No	No	No	No	No	No	No	Yes	Yes	Yes	Yes	No	Yes	Yes	No	Yes	No	No	No
18	MA_158	SRS5554741	Escherichia	coli	2019	2	4	Farm	Poultry Litter	8.89888	7.61745	Yes	No	No	Yes	No	Yes	Yes	No	No	No	No	Yes	No	No	No	No	Yes	Yes	Yes	Yes	No	Yes	No	No	No	No	No	No
19	MA_162	SRS5553826	Escherichia	coli	2019	2	4	Farm	Poultry Fecal	8.83335	7.60126	Yes	No	No	No	No	Yes	No	No	No	No	No	Yes	No	No	No	No	Yes	No	No	No	No	Yes	No	No	No	No	No	No
20	MA_163	SRS5554770	Escherichia	coli	2019	2	4	Farm	Poultry Litter	8.83335	7.60126	Yes	No	No	Yes	No	Yes	Yes	No	No	No	No	Yes	No	No	No	No	Yes	Yes	Yes	Yes	No	Yes	No	No	No	No	No	No
21	MA_168	SRS5555504	Escherichia	coli	2019	2	4	Farm	Poultry Fecal	8.83195	7.59824	Yes	No	No	Yes	No	Yes	Yes	No	No	No	No	Yes	No	No	No	No	Yes	No	Yes	Yes	No	No	No	Yes	No	No	No	No
22	MA_172	SRS5555569	Escherichia	coli	2019	2	4	Farm	Human Stool	8.84785	7.59655	Yes	No	No	Yes	No	Yes	Yes	No	No	No	No	Yes	No	No	No	No	No	No	Yes	Yes	No	No	No	No	No	No	No	No
23	MA_174	SRS5554748	Escherichia	coli	2019	2	4	Farm	Poultry Fecal	8.84785	7.59655	Yes	No	No	Yes	No	Yes	Yes	No	No	No	No	Yes	Yes	No	No	No	Yes	Yes	Yes	Yes	No	No	No	No	No	No	No	No
24	MA_175	SRS5554764	Escherichia	coli	2019	2	4	Farm	Poultry Litter	8.84811	7.59678	Yes	No	No	Yes	No	Yes	Yes	No	No	No	No	No	Yes	No	No	No	Yes	Yes	Yes	Yes	No	No	No	No	No	No	No	No
25	MA_179	SRS5554747	Escherichia	coli	2019	2	4	Farm	Poultry Fecal	8.83223	7.59509	Yes	No	No	Yes	No	Yes	Yes	No	No	No	No	Yes	Yes	No	No	No	Yes	Yes	Yes	Yes	No	Yes	No	No	No	No	No	No
26	MA_183	SRS5555625	Escherichia	coli	2019	2	4	Farm	Human Stool	8.83223	7.59509	Yes	No	No	Yes	No	Yes	Yes	No	No	No	No	Yes	No	No	No	No	Yes	Yes	Yes	Yes	No	Yes	No	No	No	No	No	No
27	MA_236	SRS5555735	Escherichia	coli	2019	2	18	Farm	Human Stool	8.89569	7.1789	Yes	No	No	No	Yes	Yes	No	Yes	No	No	No	Yes	Yes	No	No	No	Yes	No	No	No	Yes	Yes	No	No	No	No	Yes	No
28	MA_238	SRS5535114	Escherichia	coli	2019	2	18	Farm	Poultry Fecal	8.89642	7.17895	No	No	No	No	No	Yes	No	No	No	No	No	Yes	No	No	No	Yes	Yes	No	No	No	No	Yes	No	Yes	No	No	No	No
29	MA_245	SRS5534962	Escherichia	coli	2019	2	18	Market	Poultry liver	8.88159	7.21945	Yes	No	No	Yes	No	No	No	No	Yes	No	No	Yes	No	No	Yes	No	Yes	No	No	No	No	Yes	Yes	No	No	Yes	No	Yes
30	MA_253	SRS5629049	Escherichia	coli	2019	2	18	Farm	Poultry Litter	8.89989	7.183	Yes	No	No	Yes	No	Yes	No	No	Yes	No	No	Yes	No	No	No	No	Yes	No	Yes	Yes	Yes	Yes	Yes	No	No	No	No	No
31	MA_258	SRS5629018	Escherichia	coli	2019	2	20	Market	Human Stool	8.8816	7.21945	Yes	No	Yes	Yes	No	Yes	Yes	No	No	No	No	Yes	No	No	No	Yes	Yes	Yes	Yes	Yes	No	No	No	No	No	No	No	No
32	MA_261	SRS5629026	Escherichia	coli	2019	2	20	Market	Human Stool	8.88164	7.21933	No	Yes	Yes	Yes	No	No	No	Yes	No	No	No	No	No	No	No	Yes	Yes	Yes	No	No	No	No	No	No	Yes	No	No	No
33	MA_263	SRS5629017	Escherichia	coli	2019	2	20	Farm	Poultry Fecal	8.892	7.19624	Yes	Yes	Yes	Yes	No	Yes	Yes	Yes	No	No	No	Yes	No	No	No	Yes	Yes	Yes	Yes	Yes	No	Yes	No	Yes	Yes	No	No	No
34	MA_289	SRS5629038	Escherichia	coli	2019	2	20	Farm	Poultry Litter	8.85099	7.23216	Yes	No	No	Yes	Yes	Yes	Yes	No	No	No	No	Yes	No	No	No	No	Yes	No	Yes	Yes	Yes	Yes	No	Yes	No	No	Yes	No
35	MA_294	SRS5629011	Escherichia	coli	2019	2	20	Farm	Poultry Fecal	8.85111	7.23289	Yes	No	Yes	Yes	No	Yes	No	No	No	Yes	No	No	No	No	No	No	Yes	No	Yes	Yes	Yes	No	No	No	No	No	No	No
36	MA_369	SRS5634980	Escherichia	coli	2019	3	5	Farm	Human Stool	8.89955	7.18496	No	No	No	Yes	No	Yes	Yes	No	No	No	No	No	No	No	No	No	Yes	No	Yes	Yes	No	No	No	No	No	No	No	No
37	MA_420	SRS5634989	Escherichia	coli	2019	3	14	Farm	Human Stool	9.13862	7.4745	Yes	No	No	Yes	Yes	Yes	No	No	No	No	No	Yes	Yes	No	No	No	Yes	No	Yes	Yes	No	Yes	No	No	No	No	No	No

## Sheet: MIC Data
Sample ID	AMOXI	AMPIC	AZITHRO	CEFOX	CEFTIO	CEFTRIA	CHLORA	CIPRO	GENTA	NAL	STREP	SULFI	TET	TRIME	Main_type	Sub_type	Location	Sample_type	MDR
3	No	Yes	No	No	No	No	No	No	No	Yes	Yes	Yes	Yes	Yes	Environment	Layer	LBM	Litter	Yes
10	No	Yes	No	No	No	No	No	Yes	No	Yes	Yes	Yes	Yes	Yes	Chicken	Layer	LBM	Faeces	Yes
13	No	Yes	No	No	No	No	No	Yes	Yes	Yes	No	No	Yes	No	Chicken	Layer	LBM	Faeces	Yes
19	No	Yes	No	No	No	No	No	No	No	No	Yes	Yes	Yes	Yes	Chicken	Layer	LBM	Faeces	Yes
32	No	Yes	No	No	No	No	No	No	No	No	No	No	Yes	No	Chicken	Broiler	LBM	Faeces	No
49	No	Yes	Yes	No	No	No	Yes	No	Yes	No	Yes	Yes	Yes	Yes	Environment	Both	LBM	water	Yes
67	No	Yes	No	No	No	No	No	No	No	No	No	No	Yes	No	Human	Both	LBM	stool	No
69	No	Yes	No	No	No	No	No	No	No	Yes	Yes	Yes	Yes	Yes	Human	Both	LBM	stool	Yes
72	No	Yes	No	No	No	No	Yes	No	Yes	No	Yes	Yes	Yes	Yes	Chicken	Both	LBM	Liver	Yes
81	No	Yes	No	No	No	No	No	No	No	No	No	Yes	Yes	Yes	Environment	Layer	LBM	Litter	Yes
91	No	Yes	No	No	No	No	No	No	No	No	Yes	Yes	Yes	Yes	Human	Both	LBM	stool	yes
105	No	Yes	No	No	No	No	Yes	No	No	Yes	Yes	No	Yes	Yes	Human	Both	farm	stool	yes
120	No	Yes	No	No	No	No	No	No	No	Yes	Yes	Yes	Yes	Yes	Environment	Layer	farm	Litter	yes
124	No	Yes	No	No	No	No	No	No	No	No	No	Yes	Yes	Yes	Human	Both	LBM	stool	yes
136	No	Yes	No	No	No	No	No	No	No	No	Yes	Yes	Yes	Yes	Human	Layer	farm	stool	Yes
138	Yes	Yes	Yes	No	No	No	Yes	Yes	Yes	Yes	Yes	Yes	Yes	Yes	Human	Layer	farm	stool	Yes
140	No	Yes	Yes	No	No	No	Yes	Yes	Yes	Yes	Yes	Yes	Yes	Yes	Chicken	Layer	farm	Faeces	Yes
158	No	Yes	Yes	No	No	No	No	No	Yes	No	Yes	Yes	Yes	Yes	Environment	Layer	farm	Litter	Yes
162	No	Yes	No	No	No	No	No	No	Yes	No	No	No	Yes	No	Chicken	Broiler	farm	Faeces	Yes
163	No	Yes	Yes	No	No	No	No	No	Yes	No	Yes	Yes	Yes	Yes	Environment	Layer	farm	Litter	Yes
168	No	Yes	No	No	No	No	Yes	No	No	No	Yes	Yes	Yes	Yes	Chicken	Broiler	farm	Faeces	Yes
172	No	Yes	No	No	No	No	No	No	No	No	Yes	Yes	Yes	Yes	Human	Broiler	farm	stool	Yes
174	No	Yes	Yes	No	No	No	No	No	No	No	Yes	Yes	Yes	Yes	Chicken	Broiler	farm	Faeces	Yes
175	No	Yes	Yes	No	No	No	No	No	No	Yes	Yes	Yes	Yes	Yes	Environment	Broiler	farm	Litter	Yes
179	No	Yes	Yes	No	No	No	Yes	No	Yes	No	Yes	Yes	Yes	Yes	Chicken	Layer	farm	Faeces	Yes
183	No	No	Yes	No	No	No	No	No	Yes	No	Yes	Yes	Yes	Yes	Human	Both	farm	stool	Yes
236	No	Yes	No	No	No	No	Yes	Yes	Yes	Yes	Yes	Yes	Yes	Yes	Human	Layer	farm	stool	Yes
238	No	Yes	No	No	Yes	Yes	Yes	Yes	Yes	Yes	No	No	No	No	Chicken	Layer	farm	Faeces	Yes
245	No	Yes	No	No	No	No	Yes	No	No	Yes	Yes	No	Yes	Yes	Chicken	both	LBM	Liver	Yes
253	No	Yes	Yes	No	No	No	No	Yes	Yes	Yes	Yes	Yes	Yes	Yes	Environment	Broiler	farm	Litter	Yes
258	No	Yes	Yes	No	Yes	Yes	No	No	Yes	No	Yes	Yes	Yes	Yes	Human	both	LBM	stool	Yes
261	No	Yes	Yes	No	Yes	Yes	No	Yes	No	Yes	No	Yes	Yes	Yes	Human	both	LBM	stool	Yes
263	No	Yes	Yes	No	Yes	Yes	Yes	Yes	Yes	Yes	Yes	Yes	Yes	Yes	Chicken	Broiler	farm	Faeces	Yes
289	No	Yes	No	Yes	Yes	No	Yes	Yes	Yes	Yes	Yes	Yes	Yes	Yes	Environment	Layer	farm	Litter	Yes
294	No	Yes	No	No	No	No	No	No	No	Yes	Yes	Yes	Yes	Yes	Chicken	Broiler	farm	Faeces	Yes
369	No	Yes	No	No	No	No	No	No	No	No	No	Yes	Yes	Yes	Human	Layer	farm	stool	Yes
420	No	Yes	No	No	No	No	No	No	Yes	No	Yes	Yes	Yes	No	Human	both	farm	stool	Yes
